# Supplementary material for: Molecular Engineering of Nicotinamide Riboside Kinase and Process Optimization for Efficient Nicotinamide Mononucleotide Production
Source: Foods. 2026 May 22;15(11):1838. doi: 10.3390/foods15111838 (PMC13256911; doi:10.3390/foods15111838)
Supplement: Supplementary file 1 [file foods-15-01838-s001.zip]

Archive with 1 entries (1 files):
- foods-4288909-supplementary.pdf
